# Supplementary material for: C15-Structured Zr-Ti-Fe-Ni-V Alloys for High-Pressure Hydrogen Compression
Source: Materials (Basel). 2025 Dec 5;18(24):5482. doi: 10.3390/ma18245482 (PMC12734445; doi:10.3390/ma18245482)
Supplement: Supplementary file 1 [file materials-18-05482-s001.zip]

Archive with 1 entries (1 files):
- materials-3988869-supplementary.pdf
